# Supplementary material for: Genetic loci on chromosome 5 are associated with circulating levels of interleukin-5 and eosinophil count in a European population with high risk for cardiovascular disease
Source: Cytokine. 2016 May;81:1–9. doi: 10.1016/j.cyto.2016.01.007 (PMC4837217; doi:10.1016/j.cyto.2016.01.007)
Supplement: Supplementary Table 1 [file mmc1.xlsx]

## Sheet: Sheet1
Supplementary Table 1: Characteristics of replication cohorts
	Procardis			MDC
	All subjects	Males	Females	All subjects	Males	Females
n	1198	793	405	598	232	366
Age, years	62.5 (56.0-67.0)	63.0 (56.0-67.0)	62.0 (57.0-68.0)	66.0 (65.0-66.0)	66.0 (65.0-66.0)	66.0 (65.0-66.0)
Height, m*	1.70 (1.62-1.75)	1.73(1.68-1.78)	1.60(1.55-1.65)	na	na	na
BMI, kg/m2*	27.5 (25.1-30.7)	27.7 (25.2-30.3)	27.2 (24.7 - 31.2)	26.1 (23.6-28.6)	26.3 (24.1-28.2)	26.1 (23.2-29.3)
Waist/hip ratio	na	na	na	0.83 (0.78-0.92)	0.94 (0.90-0.98)	0.79 (0.75-0.82)
SBP, mmHg*	135 (123-148)	134 (123-146)	135 (122-150)	150 (138-162)	150 (138-162)	150 (138-162)
DBP, mmHg*	80 (74-88)	80 (75-88)	80 (72-87)	88 (80-95)	90 (82-95)	88 (80-95)
Hypertension, %	556 (46%)	340 (43%)	216 (53%)	483 (81%)	187 (81%)	296 (81%)
Total cholesterol, mmol/L	4.8 (4.2-5.6)	4.7 (4.1-5.4)	5.1 (4.4 - 5.8)	6.4 (5.7-7.2)	6.0 (5.5-6.7)	6.7 (6.0-7.5)
LDL-cholesterol, mmol/L	2.8 (2.3-3.4)	2.8 (2.3-3.4)	2.9 (2.4 - 3.5)	4.4 (3.8-5.0)	4.2 (3.6-4.8)	4.6 (4.0-5.3)
HDL-cholesterol, mmol/L	1.1 (1.0-1.4)	1.1 (0.9-1.3)	1.3 (1.0 - 1.6)	1.3 (1.1-1.6)	1.2 (1.0-1.4)	1.4 (1.2-1.7)
Triglycerides, mmol/L	1.6 (1.2-2.6)	1.6 (1.1-2.6)	1.7 (1.2 - 2.5)	1.3 (0.9-1.8)	1.3 (1.0-1.8)	1.3 (0.9-1.8)
Fasting glucose, mmol/L	na	na	na	5.0 (4.7-5.5)	5.0 (4.7-5.5)	4.9 (4.6-5.4)
Diabetes mellitus, %	159 (13%)	109 (14%)	50 (12%)	73 (12%)	28 (12%)	45 (12%)
CRP, mg/L	1.9 (0.9-3.8)	1.7 (0.8-3.5)	2.3 (1.1 - 4.7)	1.60 (0.80-3.20)	1.50 (0.70-3.30)	1.70 (0.80-3.20)
Current smokers, %	463 (39%)	292 (37%)	171 (42%)	123 (22%)	49 (22%)	74 (21%)
Vitamin D, nmol/L	na	na	na	na	na	na
IL-5, pg/mL	0.2 (0.1-0.3)	0.2 (0.1-0.4)	0.2 (0.1 - 0.3)	0.71 (0.49-1.32)	0.79 (0.48-1.39)	0.69 (0.69-1.20)
Eosinophils, %	na	na	na	na	na	na
Framingham risk score	na	na	na	na	na	na
Lipid-lowering therapy, %	646 (54%)	442 (56%)	204 (50%)	19 (3%)	6 (3%)	13 (4%)
Anti-hypertensive therapy, %	750 (63%)	498 (63%)	252 (62%)	136 (23%)	58 (25%)	78 (21%)
Where: *, PROCARDIS data missing for height (36 subjects) and SBPand DBP (12 subjects); 36 BMI, body mass index; SBP, systolic blood pressure; DBP, diastolic blood pressure; LDL, low-density lipoprotein; HDL, high-density lipoprotein; CRP, C-reactive protein. Hypertension: diagnosis of hypertension and/or treatment with antihypertensive drugs; Diabetes: diagnosis of diabetes and/or treatment with…
