# Supplementary material for: Genetic loci on chromosome 5 are associated with circulating levels of interleukin-5 and eosinophil count in a European population with high risk for cardiovascular disease
Source: Cytokine. 2016 May;81:1–9. doi: 10.1016/j.cyto.2016.01.007 (PMC4837217; doi:10.1016/j.cyto.2016.01.007)
Supplement: Supplementary Table 2 [file mmc2.xlsx]

## Sheet: Sheet1
Supplementary Table 2. Association of candidate, IL5-associated and Eosinophil-associated SNPs with baseline IMT
				IMT mean-max (n=3442)			CC-IMT mean (n=3442)			CC-IMT max (n=3442)			BIF-IMT mean (n=3424)			BIF-IMT max (n=3424)
Trait	SNP	CHR	MA	BETA	SE	P	BETA	SE	P	BETA	SE	P	BETA	SE	P	BETA	SE	P
*	rs2188962	5	T	-0.0008989	0.002211	0.6844	2.131e-05	0.001764	0.9904	0.0002098	0.002816	0.9406	0.002689	0.003374	0.4256	-0.0003445	0.004033	0.9319
	rs4143832	5	T	0.001364	0.00266	0.6081	0.001946	0.002121	0.3591	0.004186	0.003386	0.2164	-0.000133	0.004058	0.9739	0.0007019	0.00485	0.8849
	rs2706399	5	G	0.0009024	0.002089	0.6657	-0.001454	0.001665	0.3828	-0.002109	0.002658	0.4277	-0.0001661	0.003186	0.9584	-0.0006657	0.003808	0.8612
Eonsinophil	rs72797327	5	G	-0.001456	0.002444	0.5513	0.001717	0.00195	0.3785	0.002006	0.003112	0.5192	-0.001179	0.003734	0.7521	-0.002325	0.004463	0.6024
	rs57896917	5	T	-0.001493	0.002444	0.5412	0.001723	0.001949	0.3767	0.002147	0.003111	0.4902	-0.001263	0.003733	0.7351	-0.00239	0.004462	0.5923
	rs11739623	5	T	-0.000568	0.00247	0.8181	0.002284	0.00197	0.2466	0.002973	0.003145	0.3446	-1.115e-05	0.003774	0.9976	-0.0007526	0.004511	0.8675
	rs4705959	5	C	-0.0005259	0.002469	0.8313	0.0024	0.001969	0.2228	0.00317	0.003143	0.3132	0.0001752	0.003772	0.963	-0.0006525	0.004508	0.8849
IL5	rs12652920	5	C	0.003111	0.00255	0.2224	0.002703	0.002034	0.1839	0.004495	0.003246	0.1662	0.0005595	0.003893	0.8857	-0.000158	0.004653	0.9729
	rs2706338	5	T	0.003571	0.002569	0.1645	0.002619	0.002049	0.2013	0.004436	0.00327	0.175	0.001001	0.003922	0.7987	0.0006471	0.004688	0.8902
	rs56183820	5	T	0.002184	0.002556	0.3929	0.003149	0.002039	0.1225	0.004136	0.003254	0.2038	-0.0002944	0.003907	0.9399	-0.001071	0.004669	0.8186
	rs2158177	5	G	0.00253	0.002584	0.3277	0.003417	0.002061	0.09739	0.004075	0.00329	0.2156	0.0005855	0.00395	0.8822	-0.0004079	0.00472	0.9311
	rs1881457	5	C	0.002551	0.002584	0.3235	0.003112	0.002061	0.131	0.003456	0.003288	0.2933	0.001135	0.003946	0.7736	0.0001596	0.004716	0.973
	rs4902762	14	A	0.002643	0.002921	0.3656	0.003554	0.002329	0.1272	0.004346	0.003719	0.2426	0.002713	0.004461	0.5431	0.001203	0.005331	0.8215
Where: Trait, trait with which the locus is associated; *, rs2188962 was associated with IBS (Jostins, 2012), rs4143832 was asociated with eosinophil count (Gudbjartson, 2009) and rs2706399 was associated with CVD (Butterworth 2011); MA, minor allele. Analyses adjusted for age, sex and population structure. Significance at p<0.0083. Analysis adjusted for age, sex and population structure.
