# Supplementary material for: Genetic loci on chromosome 5 are associated with circulating levels of interleukin-5 and eosinophil count in a European population with high risk for cardiovascular disease
Source: Cytokine. 2016 May;81:1–9. doi: 10.1016/j.cyto.2016.01.007 (PMC4837217; doi:10.1016/j.cyto.2016.01.007)
Supplement: Supplementary Table 3 [file mmc3.xlsx]

## Sheet: Sheet1
Supplementary Table 3. Association of candidate, IL5-associated and eosinophil-associated SNPs with IMT progression.
				IMT mean-max (n=3048)			CC-IMT mean (n=3051)			CC-IMT max (n=3051)			BIF-IMT mean (n=3051)			BIF-IMT max (n=3051)
Trait	SNP	CHR	MA	BETA	SE	P	BETA	SE	P	BETA	SE	P	BETA	SE	P	BETA	SE	P
*	rs2188962	5	T	0.001728	0.001394	0.2153	0.000183	0.0007443	0.8058	0.000472	0.002535	0.8523	0.002203	0.002014	0.2741	0.006564	0.004263	0.1237
	rs4143832	5	T	-0.0009807	0.001672	0.5576	0.0002444	0.0008924	0.7843	0.004357	0.003038	0.1516	-0.0005634	0.002414	0.8155	-0.005754	0.005111	0.2603
	rs2706399	5	G	-0.001225	0.001314	0.3512	-0.000772	0.0007011	0.2709	-0.007505	0.002384	0.001659	0.0008732	0.001895	0.645	0.004102	0.00401	0.3064
Eonsinophil	rs72797327	5	G	0.00277	0.001537	0.07168	0.000508	0.0008201	0.5357	0.005984	0.002791	0.03207	-0.0001219	0.00222	0.9562	0.003468	0.0047	0.4607
	rs57896917	5	T	0.002761	0.001537	0.07251	0.0005607	0.0008199	0.4942	0.006025	0.00279	0.0309	-0.0001491	0.00222	0.9465	0.003336	0.004699	0.4778
	rs11739623	5	T	0.002722	0.001555	0.08004	0.00046	0.0008294	0.5792	0.005621	0.002823	0.04653	-0.0006661	0.002245	0.7667	0.002544	0.004753	0.5926
	rs4705959	5	C	0.002725	0.001553	0.07951	0.0004493	0.0008287	0.5877	0.005706	0.00282	0.04315	-0.000618	0.002243	0.783	0.00256	0.004749	0.5899
IL5	rs12652920	5	C	0.0003207	0.001604	0.8415	0.0002364	0.0008558	0.7824	0.003587	0.002913	0.2183	0.001633	0.002317	0.481	0.00121	0.004905	0.8052
	rs2706338	5	T	0.0001615	0.001616	0.9204	0.0003639	0.0008626	0.6732	0.003746	0.002937	0.2022	0.002861	0.002335	0.2205	0.003509	0.004944	0.4779
	rs56183820	5	T	0.0003508	0.001609	0.8274	0.0002885	0.0008584	0.7368	0.003092	0.002923	0.2902	0.001534	0.002326	0.5096	0.001165	0.004925	0.8131
	rs2158177	5	G	0.0008726	0.001628	0.592	8.534e-05	0.0008689	0.9218	0.003074	0.002958	0.2988	0.001836	0.002355	0.4357	0.0006273	0.004986	0.8999
	rs1881457	5	C	0.0008394	0.001626	0.6058	0.000296	0.0008682	0.7332	0.00367	0.002956	0.2145	0.001653	0.002348	0.4814	0.0003718	0.004973	0.9404
	rs4902762	14	A	-0.001403	0.001839	0.4454	0.0001837	0.0009813	0.8515	0.004141	0.003341	0.2152	-0.001198	0.002658	0.6523	0.004245	0.005625	0.4505
Where: Trait, trait with which the locus is associated; *, rs2188962 was associated with IBS (Jostins, 2012), rs4143832 was asociated with eosinophil count (Gudbjartson, 2009) and rs2706399 was associated with CVD (Butterworth 2011); MA, minor allele. Analyses adjusted for age, sex and population structure. Significance at p<0.0083. Analysis adjusted for age, sex and population structure.
