# Supplementary material for: Genetic loci on chromosome 5 are associated with circulating levels of interleukin-5 and eosinophil count in a European population with high risk for cardiovascular disease
Source: Cytokine. 2016 May;81:1–9. doi: 10.1016/j.cyto.2016.01.007 (PMC4837217; doi:10.1016/j.cyto.2016.01.007)
Supplement: Supplementary Table 4 [file mmc4.xlsx]

## Sheet: Sheet1
Supplementary Table 4. Association of candidate, IL5-associated and eosinophil-associated SNPs with IMT progression with adjustment for known CVD risk markers
				CC-IMTmax				CC-IMTmax (+eosinophils)
Trait	SNP	CHR	MA	N	BETA	SE	P	N	BETA	SE	P
*	rs2188962	5	T	2895	0.000472	0.002535	0.8523	1991	-0.0001385	0.003004	0.9632
	rs4143832	5	T	2894	0.004357	0.003038	0.1516	1990	0.004691	0.003288	0.1539
	rs2706399	5	G	2895	-0.007505	0.002384	0.001659	1991	-0.007915	0.002883	0.006102
Eonsinophil	rs72797327	5	G	2895	0.005984	0.002791	0.03207	1991	0.004744	0.003288	0.1492
	rs57896917	5	T	2895	0.006025	0.00279	0.0309	1991	0.006818	0.00387	0.07829
	rs11739623	5	T	2895	0.005621	0.002823	0.04653	1991	0.004742	0.00333	0.1546
	rs4705959	5	C	2895	0.005706	0.00282	0.04315	1991	0.004882	0.003326	0.1423
IL5	rs12652920	5	C	2895	0.003587	0.002913	0.2183	1991	0.005445	0.003682	0.1394
	rs2706338	5	T	2895	0.003746	0.002937	0.2022	1991	0.005061	0.003695	0.171
	rs56183820	5	T	2895	0.003092	0.002923	0.2902	1991	0.004685	0.003666	0.2015
	rs2158177	5	G	2895	0.003074	0.002958	0.2988	1991	0.004544	0.003715	0.2214
	rs1881457	5	C	2891	0.00367	0.002956	0.2145	1987	0.004834	0.003703	0.1919
	rs4902762	14	A	2895	0.004141	0.003341	0.2152	1991	0.007169	0.004009	0.07388
Where: Trait, trait with which the locus is associated; *, rs2188962 was associated with IBS (Jostins, 2012), rs4143832 was asociated with eosinophil count (Gudbjartson, 2009) and rs2706399 was associated with CVD (Butterworth 2011); MA, minor allele. Analyses adjusted for age, sex and population structure. Significance at p<0.0083. Analysis adjusted for age, sex and population structure, waist:h…
