# Supplementary material for: Genetic loci on chromosome 5 are associated with circulating levels of interleukin-5 and eosinophil count in a European population with high risk for cardiovascular disease
Source: Cytokine. 2016 May;81:1–9. doi: 10.1016/j.cyto.2016.01.007 (PMC4837217; doi:10.1016/j.cyto.2016.01.007)
Supplement: Supplementary Table 5 [file mmc5.xlsx]

## Sheet: Sheet1
Supplementary Table 5: Associations between previously published SNPs and plasma IL5 levels and eosinophil count
					IL5 (n=3433)								eosinophils (n=2365)
					Basic model				extended model				Basic model				extended model
SNP	CHR	MAF	MA	RA	r	BETA	SE	P	r	BETA	SE	P	r	BETA	SE	P	r	BETA	SE	P
rs2188962	5	0.3865	T	C	0.0011	-0.04887	0.02044	0.01685	0.0007	-0.0431	0.02062	0.0367	0.0028	-0.05877	0.01896	0.001967	0.0026	-0.05647	0.01855	0.002357
rs4143832	5	0.1942	T	G	0.0032	0.09486	0.02459	0.0001163	0.003	0.09409	0.02471	0.0001425	0.002	0.06817	0.02443	0.005309	0.002	0.06415	0.02382	0.00712
rs2706399	5	0.49	G	A	0	-0.02266	0.01944	0.2438	0	-0.02	0.02	0.2438	0	0.02	0.02	0.2861	0	0.008	0.0179	0.66
Where: MAF, minor allele frequency; MA, minor allele; RA, reference allele; basic model, adjustment for age, sex and population structure; extended, adjustment for age, sex, population structure and (for IL5 analysis) lipids and crp or (for eosinophil count analysis) white blood cell count and proinsulin.
